# Supplementary material for: Physical Activity and Physical Function One Year After Hospital Discharge for COVID-19
Source: J Clin Med. 2025 Sep 2;14(17):6206. doi: 10.3390/jcm14176206 (PMC12429844; doi:10.3390/jcm14176206)
Supplement: Supplementary file 1 [file jcm-14-06206-s001.zip]

Archive with 1 entries (1 files):
- jcm-3754386-supplementary.pdf
